# Supplementary material for: Cyclic Stretch-Induced Mechanical Stress Applied at 1 Hz Frequency Can Alter the Metastatic Potential Properties of SAOS-2 Osteosarcoma Cells
Source: Int J Mol Sci. 2023 Apr 22;24(9):7686. doi: 10.3390/ijms24097686 (PMC10178551; doi:10.3390/ijms24097686)
Supplement: Supplementary file 1 [file ijms-24-07686-s001.zip]

Archive with 1 entries (1 files):
- ijms-2305759-supplementary.pdf
